# Supplementary material for: Structure–Activity Relationship and Molecular Docking of a Kunitz-Like Trypsin Inhibitor, Kunitzin-AH, from the Skin Secretion of Amolops hainanensis
Source: Pharmaceutics. 2021 Jun 26;13(7):966. doi: 10.3390/pharmaceutics13070966 (PMC8309051; doi:10.3390/pharmaceutics13070966)
Supplement: Supplementary file 1 [file pharmaceutics-13-00966-s001.zip]

Archive with 1 entries (1 files):
- pharmaceutics-1251864-SI.pdf
